# Supplementary material for: Comprehensive Analysis of Wild Rice Mitochondrial Genomes Reveals Structural Variation, Repeat Dynamics, and the Evolution of orf182
Source: Plants (Basel). 2026 Apr 3;15(7):1111. doi: 10.3390/plants15071111 (PMC13074710; doi:10.3390/plants15071111)
Supplement: Supplementary file 1 [file plants-15-01111-s001.zip]

Archive with 14 entries (14 files):
- fig S2 gene repeat.tif
- Fig S3 Repeat_count.tif
- fig S4 syri summary.tif
- figure S1.tif
- figure S5.tif
- Figure S6.tif
- Figure S7.tif
- Table S1 A list of wild rice species which contain orf182 in this study.xlsx
- Table S2 The information of orf182 and MSS markers used in this study.xlsx
- Table S3 The genotype generate by 18 MSS marker .xlsx
- Table S4 Short and long reads and total size.xlsx
- Table S5 chimeric gene.xlsx
- Table S6 wild rice mitochondrial genome repeat.csv
- Table S7 syri.xlsx
