# Supplementary material for: Comprehensive Analysis of Wild Rice Mitochondrial Genomes Reveals Structural Variation, Repeat Dynamics, and the Evolution of orf182
Source: Plants (Basel). 2026 Apr 3;15(7):1111. doi: 10.3390/plants15071111 (PMC13074710; doi:10.3390/plants15071111)
Supplement: Supplementary file 1 [file plants-15-01111-s001.zip › Table S5 chimeric gene.xlsx]

## Sheet: Sheet1
Sample
GD4	nad6+orf182	rps1+ccmFn	cox3+atp4	rpl16+rps3	rps12+nad3	rps19+rpl2	nad6+ccmc
GD5	nad6+orf182	rps1+ccmFn	cox3+atp4	rpl16+rps3	rps12+nad3	rps19+rpl2	nad6+ccmc
GD7	nad6+orf182	rps1+ccmFn	cox3+atp4	rpl16+rps3	rps12+nad3	rps19+rpl2	nad6+ccmc
GD9	nad6+orf182	rps1+ccmFn	cox3+atp4	rpl16+rps3	rps12+nad3	rps19+rpl2	nad6+ccmc
GX4	nad6+orf182	rps1+ccmFn		rpl16+rps3	rps12+nad3	rps19+rpl2	nad6+ccmc	rrn5+rrn18
GX34	nad6+orf182	rps1+ccmFn	cox3+atp4	rpl16+rps3	rps12+nad3	rps19+rpl2	nad6+ccmc
GX44	nad6+orf182	rps1+ccmFn	cox3+atp4	rpl16+rps3	rps12+nad3	rps19+rpl2	nad6+ccmc
GX46	nad6+orf182	rps1+ccmFn	cox3+atp4	rpl16+rps3	rps12+nad3	rps19+rpl2	nad6+ccmc		nad5+matR
GX51	nad6+orf182	rps1+ccmFn	cox3+atp4	rpl16+rps3	rps12+nad3	rps19+rpl2	nad6+ccmc		nad5+matR
JX2	nad6+orf182			rpl16+rps3	rps12+nad3	rps19+rpl2	nad6+ccmc
JX5	nad6+orf182	rps1+ccmFn	cox3+atp4	rpl16+rps3	rps12+nad3	rps19+rpl2	nad6+ccmc
