# Supplementary material for: Comprehensive Analysis of Wild Rice Mitochondrial Genomes Reveals Structural Variation, Repeat Dynamics, and the Evolution of orf182
Source: Plants (Basel). 2026 Apr 3;15(7):1111. doi: 10.3390/plants15071111 (PMC13074710; doi:10.3390/plants15071111)
Supplement: Supplementary file 1 [file plants-15-01111-s001.zip › Table S6 wild rice mitochondrial genome repeat.csv]

Accessions	Repeat_length_type	Count	Length	Number percentage	Size percantage
GD9	>2000bp	18	212335	4.46	43.49
GD4	>2000bp	12	194792	3.41	41.12
GD5	>2000bp	18	212455	4.46	43.51
GD7	>2000bp	18	212431	4.46	43.5
GX4	>2000bp	38	574378	4.40	79.96
GX34	>2000bp	14	304739	3.23	58.29
GX44	>2000bp	18	114376	5.70	26.08
GX46	>2000bp	20	169206	5.65	36.25
GX51	>2000bp	18	114280	5.70	26.04
JX2	>2000bp	20	310740	4.08	58.07
JX5	>2000bp	16	199313	4.17	42
GD9	500-2000bp	4	5235	0.99	1.07
GD4	500-2000bp	2	3490	0.57	0.74
GD5	500-2000bp	4	5235	0.99	1.07
GD7	500-2000bp	4	5235	0.99	1.07
GX4	500-2000bp	14	13166	1.62	1.83
GX34	500-2000bp	4	5972	0.92	1.14
GX44	500-2000bp	2	3490	0.63	0.8
GX46	500-2000bp	6	8807	1.69	1.89
GX51	500-2000bp	2	3490	0.63	0.8
JX2	500-2000bp	4	3174	0.82	0.59
JX5	500-2000bp	2	2650	0.52	0.56
GD9	100-500bp	55	6586	13.61	1.35
GD4	100-500bp	64	6394	18.18	1.35
GD5	100-500bp	55	6586	13.61	1.35
GD7	100-500bp	55	6586	13.61	1.35
GX4	100-500bp	88	8215	10.19	1.14
GX34	100-500bp	64	8590	14.75	1.64
GX44	100-500bp	57	6281	18.04	1.43
GX46	100-500bp	55	6027	15.54	1.29
GX51	100-500bp	57	6281	18.04	1.43
JX2	100-500bp	86	10527	17.55	1.97
JX5	100-500bp	64	8751	16.67	1.84
GD9	<100bp	327	8066	80.94	1.65
GD4	<100bp	274	7845	77.84	1.66
GD5	<100bp	327	8066	80.94	1.65
GD7	<100bp	327	8066	80.94	1.65
GX4	<100bp	724	11367	83.80	1.58
GX34	<100bp	352	8591	81.11	1.64
GX44	<100bp	239	6695	75.63	1.53
GX46	<100bp	273	7471	77.12	1.6
GX51	<100bp	239	6695	75.63	1.53
JX2	<100bp	380	8751	77.55	1.64
JX5	<100bp	302	7969	78.65	1.68
